# Supplementary material for: I Can't Take My Eyes Off of You: Attentional Allocation to Infant, Child, Adolescent and Adult Faces in Mothers and Non-Mothers
Source: PLoS One. 2014 Oct 29;9(10):e109362. doi: 10.1371/journal.pone.0109362 (PMC4212970; doi:10.1371/journal.pone.0109362)
Supplement: Supplementary Information S2 — Reaction time data. (XLSX) [file pone.0109362.s002.xlsx]

## Sheet: Sheet1
ID	Parent Status	RT Adult All Neutral	RT Adult Sad NonTarget	RT Adult Sad Target	RT Adolescent All Neutral	RT Adolescent Sad NonTarget	RT Adolescent Sad Target	RT Preadolescent All Neutral	RT Preadolescent Sad NonTarget	RT Preadolescent Sad Target	RT Infant All Neutral	RT Infant Sad NonTarget	RT Infant Sad Target
FNP01	Non Mother	939.58	891.64	931.75	837	878.42	986.29	964	919.57	1078.27	888.91	860.27	869.55
FNP02	Non Mother	665.45	792.26	908.18	796.83	818.42	897.16	850.4	859.62	755.17	930.68	950.45	998.08
FNP03	Non Mother	894.1	1053.78	1139.1	930.5	881.64	886.75	826.9	862.37	923.18	930.79	917.82	998.09
FNP04	Non Mother	991.09	1015.79	859.89	814.45	788.58	887.11	884	878.14	1059.92	920.02	948	991.91
FNP05	Non Mother	850.3	813.37	1004.67	636.09	716.64	647.6	926.64	863.93	954.55	839.84	878.5	813.36
FNP06	Non Mother	902.25	975.91	1011.92	834.27	962.45	971.5	959.75	975.77	813.58	1016.02	990.58	1087.75
FNP07	Non Mother	938.82	970.36	1032.55	1032.33	1020.36	1021.29	1087.92	1055.82	1070.2	1026.15	1067.18	1143.22
FNP08	Non Mother	1040	1001.38	971.82	1113.75	1004.5	945.04	1011.36	1031.21	1025.3	953.51	949.64	1001.8
FNP09	Non Mother	617.33	642.04	697.18	807.36	796.73	727.57	701.5	700.67	719.08	640.96	713.17	774.55
FNP10	Non Mother	767.17	805.64	789.33	680.58	828.83	858.82	976.27	841.37	781.5	868.35	795	811.2
FNP11	Non Mother	731.75	701.32	692.64	657	751	646.24	745.36	678.49	645	777.62	842.33	874.17
FNP12	Non Mother	984.17	1073.43	970.64	1046.92	1028.67	1012.71	1046.08	1029.57	979.36	1134.71	1116	1126.89
FNP13	Non Mother	1040.92	1055.8	915.75	1009	966.58	1034.26	1181.8	1105.57	1101.27	979.78	1001.67	909.25
FNP14	Non Mother	1017.36	962.49	1009.9	1049.08	1098.73	1017.34	1021	961.87	895.1	995.35	954.08	1086.5
FNP15	Non Mother	1060.25	1023.93	953.27	1132.78	1015.75	1039.62	984.13	983.16	1045.3	993.53	917.5	843.5
FNP16	Non Mother	676.33	766.75	741.5	723.75	817.08	823.5	637.83	807.2	751	793	749.75	807.33
FNP17	Non Mother	780.4	883.3	939.08	880.91	968.17	898.12	957.17	934.12	969.64	819.68	830.6	849.08
FNP18	Non Mother	1103.3	1096	1055.18	1031.45	1093.6	1050.7	819.58	958.98	956.36	1019.13	1107.73	1160
FNP19	Non Mother	774.33	809.02	812.25	722.75	700.58	790.74	757.5	759.92	853.36	743.21	755.25	695.36
FNP20	Non Mother	1207.33	1079.22	1120.83	1134.58	986.7	1044.78	962.14	1223.56	1376	1107.4	1032.91	1129.64
FNP21	Non Mother	1146.5	1045.28	968.5	1122.9	976.9	934.34	1178	1199.88	1205	1034.84	1073.56	915.4
FNP22	Non Mother	825.75	899.28	846.08	850.67	777.33	878.02	775.92	930.19	949.33	884.73	935.17	967.75
FNP23	Non Mother	820.58	851.12	817	750.58	797.33	746.71	822.42	763.11	737.55	852.42	992	839.67
FNP24	Non Mother	1010.42	991.11	923.73	947.25	1005.5	946.67	914.73	956.38	960.42	1016.6	1007.58	1118.4
FNP25	Non Mother	1118.55	1128.14	1256.88	915	1319.09	1032.75	1212.18	1231.62	1340.13	1182.49	1129	1199.44
FNP26	Non Mother	902.5	1030.78	874.83	1351	983	1268.5	924	925.53	984.73	886.96	879.36	939.58
FNP27	Non Mother	622.92	690.19	738.08	655.55	627	634.39	590.83	641.17	624.75	671.88	665.36	688.83
FNP28	Non Mother	869.25	801	873.5	977.5	912.56	923.92	1282	1245.36	1401.27	898.87	1006.17	828.17
FNP29	Non Mother	728.5	764.06	841.63	684.1	825.36	833.28	844.92	852.84	1026.17	956.67	959.18	874.25
FNP30	Non Mother	872	935.57	890.83	842.25	940.33	846.56	1029.67	1005.45	889.1	1018.32	995.17	1041.17
FNP31	Non Mother	619	706.45	740.4	802.18	828	798.11	842	836.57	876.58	769.19	861.89	932.82
FNP32	Non Mother	879.33	867.47	851.18	878.22	1064.17	964	862	960.91	1116.36	980.31	1043.3	1054.9
FNP33	Non Mother	1022.4	982.64	1165.75	794	900.83	897.71	854.36	899.94	1003.17	969.02	955.75	1029.73
FNP34	Non Mother	781.5	897.41	894.55	763.08	779	794.33	860.91	972.44	1091.91	853.51	796.08	997.64
FNP35	Non Mother	854.5	965.2	977.58	843.27	863.1	954.44	840.5	913.56	890.83	1000.09	970.5	937.42
FNP36	Non Mother	957.67	1008.79	1068.33	1093.36	1183	1103.05	911.33	891.83	795.67	1131.57	1074.73	1120.08
FNP37	Non Mother	1072.92	972.83	1112.67	1399.7	1149.08	1229.62	1072	1317.25	1255.67	883.43	862.33	899.25
FNP38	Non Mother	807	794.2	724.44	654.75	723.92	700.71	804.33	820.63	855.75	768.67	781.8	881.27
FNP39	Non Mother	850.06	920.73	871.82	910.98	988.09	842.82	814.5	707.33	734.69	895.54	946.75	934.08
FNP40	Non Mother	868.89	969.25	919.75	957.51	915.17	979.42	794	934.18	914.1	931.66	922.33	1046.64
FNP41	Non Mother	684.87	670.27	679.08	700.47	686.33	690.42	693.68	704	782.64	682.27	750.27	721.25
FNP42	Non Mother	1064.79	1152.67	1091	840.35	890.55	926	1068.34	1077.18	1099.58	1133.63	981.3	1257.45
FNP43	Non Mother	806.72	861.75	804.58	845.64	923.25	1001.83	829.47	681.91	909.17	894.49	751	1013.91
FNP44	Non Mother	862.95	876.92	800.1	1006.13	1027.11	1042.89	1084.79	1209.18	1147.3	991.76	879.6	953.5
FNP45	Non Mother	736.19	698.7	826.64	809.23	775.83	865.83	882.29	903.75	1309.67	915.06	930.08	927.33
MUM01	Mother	971.58	1066.25	1133.4	1000.4	1176.83	1135.72	962	1110.81	1104.42	1184.84	1289.55	1316.5
MUM02	Mother	789.5	984.96	996.82	891.33	1039.91	964.3	946.75	1024.48	1041.83	1012.85	1005.64	1071.36
MUM03	Mother	823.58	856.13	908.58	1195.56	908.08	1005.06	956.45	1016.84	1080.45	1065.15	1039.7	1227.83
MUM04	Mother	1153.58	1108.29	1145.75	866	855.33	912.3	919.83	1037.85	1050.83	1134.51	1013.2	981.64
MUM05	Mother	969.58	961.3	928.33	996.92	999.67	969.09	1018.08	900.85	975.64	1314.95	1287.13	1223.27
MUM06	Mother	725	931.98	922.73	711	951.73	850.24	854.1	938.32	934.92	1062.59	1153.5	1232.36
MUM07	Mother	1501.5	1382.4	1442	1158.89	1071.89	1233.27	1223.27	1203.62	1327.56	1559.28	1467.29	1634.86
MUM08	Mother	1206.55	1180.19	1084.27	1081.08	967.73	1043.58	964.75	1153.11	1078.83	1596.95	1652.25	1773
MUM09	Mother	1135.73	987.49	1067.5	1498.89	1487.7	1415.17	1055.64	945.26	982.42	1005.09	1133.27	1116.58
MUM10	Mother	1214.92	1222.49	1296.08	1227.75	1182.25	1222.77	1365.25	1269.78	1262.86	1258.89	1230.7	1502.82
MUM11	Mother	1011.42	886.96	1144.42	1095.18	1184.08	1141.11	1104	1395.83	1467.88	1081.77	1145.17	1074.67
MUM12	Mother	781.17	872.98	976.42	861.08	840.36	852.56	895	923.64	947.82	979.26	820.18	1072.67
MUM13	Mother	903.36	808.29	805.42	950.92	915.45	1033.36	889.18	926.33	911	883.54	930.83	1028.58
MUM14	Mother	978.73	934.67	1004.5	942.75	889.58	953.33	993.82	997.89	1137.09	969.98	986.08	1074.08
MUM15	Mother	928.4	1062.02	1109.5	1014.92	922.83	868.36	1334.45	1267.7	1265.88	917.62	874.1	1008.75
MUM16	Mother	1086.08	966.2	994.08	987.8	913.27	944.19	930.36	931.04	994.92	885.67	797.33	1004.55
MUM17	Mother	1046.82	1135.18	1108.6	948.5	1036.09	888.74	1030.67	1032.38	1093.83	1049.57	1139.58	1119.09
MUM18	Mother	904.1	975.87	902.09	945.5	960.67	889.84	866.82	865.43	893.55	845.22	857.42	897
MUM19	Mother	873.08	921	1082.8	944	979.58	962.43	1337.9	1278.07	1196.73	971.8	951.6	960.58
MUM20	Mother	1209.58	1190.65	1081.09	1328	1282.67	1276.02	1200.82	1275.11	1234	1396.65	1508.8	1367
MUM21	Mother	812.83	943.64	892	888.08	855	909.54	848.27	853.47	1019.67	937.53	955	1076.73
MUM22	Mother	813.82	871.63	947.83	819.42	930.83	836.69	847.45	871.71	892.17	966.8	993.42	898.17
MUM23	Mother	1058.75	1148.81	1121.42	896.17	1013.83	951.67	901	1046.73	1129.91	1296.04	1272.92	1289.2
MUM24	Mother	838.58	895.89	967.75	1013.58	937.42	961.15	971.45	964.57	910.08	1061.93	1012.5	1090.25
MUM25	Mother	830.17	846.96	792.83	857.83	913.75	894.1	841.42	828.79	854.25	867.33	828.45	935.33
MUM26	Mother	1130.42	1012.04	1044.9	990.92	918	1013.4	981.92	1003.26	1027.5	1065.71	1193.36	1177.73
MUM27	Mother	1244.1	1238.55	1239.22	986.33	940.5	1034.84	891	831.96	991.75	1187.4	1171.55	1202.9
MUM28	Mother	1040.64	1215.42	1082.18	1272.9	1237.09	1198.8	1122	1218.35	1294	1325.09	1385.67	1410
MUM29	Mother	860.58	968.8	1008.33	882	1041.92	961.11	700.08	919.81	819.92	1054.43	1359.27	1269.3
MUM30	Mother	1159.45	1193.37	1049.08	1107.55	1066.1	1141.66	1023.67	1042.83	1025.92	1142.13	1245.58	1276.3
MUM31	Mother	946.45	940.76	1001.27	919.82	982.42	971.02	823.36	920.47	946.45	957.81	1017.58	1041.2
MUM32	Mother	1439.27	1423.94	1219.22	1227.36	1468.7	1358.17	1374.83	1300.62	1485.33	1378.91	1456.89	1609.78
MUM33	Mother	968.83	1234.73	1115.7	1134.44	1121.6	1210.49	1105.75	1083.73	1197.83	1225.3	1256.82	1349.08
MUM34	Mother	980.64	1101.27	1200.92	1000.32	1090.1	1157	1234.85	1300.76	1402.11	1315.75	1386.75	1438.94
MUM35	Mother	639.67	690	655.8	622.4	622.33	626	647.09	653.42	644.42	776.65	782.08	777.27
MUM36	Mother	661.67	635.45	647.67	758.21	757.8	771.67	739.83	710.27	722.58	830.19	789	798.25
MUM37	Mother	874.15	956.75	894.45	908.11	897.5	942.18	819.91	840.67	920.58	1156.26	1122.18	1242.73
MUM38	Mother	889.93	833.36	800.67	929.7	995.17	942	880.92	809.92	961.25	843.31	909.18	1133.75
MUM39	Mother	703.62	664.5	681.42	712.6	755.08	688.78	662.48	668.4	709.6	701.3	681.42	717.55
